# Supplementary material for: Dynamic Digital Radiography (DDR) in the Diagnosis of a Diaphragm Dysfunction
Source: Diagnostics (Basel). 2024 Dec 24;15(1):2. doi: 10.3390/diagnostics15010002 (PMC11720026; doi:10.3390/diagnostics15010002)
Supplement: Supplementary file 1 [file diagnostics-15-00002-s001.zip]

Archive with 1 entries (1 files):
- diagnostics-3360230-supplementary.mp4
